# Supplementary material for: The Effect of Geranylgeraniol and Ginger on Satellite Cells Myogenic State in Type 2 Diabetic Rats
Source: Curr Issues Mol Biol. 2024 Oct 31;46(11):12299–310. doi: 10.3390/cimb46110730 (PMC11592527; doi:10.3390/cimb46110730)
Supplement: Supplementary file 1 [file cimb-46-00730-s001.zip]

Archive with 1 entries (1 files):
- cimb-3268098-supplementary.pdf
